# Supplementary material for: Cardiac Modulation by Santolina chamaecyparissus Aqueous Extract in a Rat Model of Mammary Carcinogenesis
Source: Curr Issues Mol Biol. 2026 Jun 5;48(6):599. doi: 10.3390/cimb48060599 (PMC13297802; doi:10.3390/cimb48060599)
Supplement: Supplementary file 1 [file cimb-48-00599-s001.zip]

Archive with 1 entries (1 files):
- cimb-4331022-supplementary.pdf
